# Supplementary material for: Estimation of Transcription Factor Activity in Knockdown Studies
Source: Sci Rep. 2019 Jul 3;9:9593. doi: 10.1038/s41598-019-46053-7 (PMC6610105; doi:10.1038/s41598-019-46053-7)
Supplement: Supplementary file 2 — Dataset 1 [file 41598_2019_46053_MOESM2_ESM.csv]

TF	gene	edge
AcrR	acrA	-
AcrR	acrB	-
AcrR	acrR	-
AcrR	flhC	-
AcrR	flhD	-
AcrR	marA	-
AcrR	marB	-
AcrR	marR	-
AcrR	micF	-
AcrR	soxR	-
AcrR	soxS	-
Ada	ada	+-
Ada	aidB	+
Ada	alkA	+
Ada	alkB	+-
AdiY	adiA	+
AdiY	gadA	+
AdiY	gadB	+
AdiY	gadC	+
AdiY	gadX	+
AdiY	gltB	+
AdiY	gltD	+
AdiY	gltF	+
AgaR	agaA	-
AgaR	agaB	-
AgaR	agaC	-
AgaR	agaD	-
AgaR	agaI	-
AgaR	agaR	-
AgaR	agaS	-
AgaR	agaV	-
AgaR	agaW	-
AgaR	kbaY	-
AgaR	kbaZ	-
AidB	aidB	-
AlaS	alaS	-
AllR	allA	-
AllR	allB	-
AllR	allS	-
AllR	gcl	-
AllR	glxK	-
AllR	glxR	-
AllR	hyi	-
AllR	ybbW	-
AllR	ybbY	-
AllS	allC	+
AllS	allD	+
AlsR	alsA	-
AlsR	alsB	-
AlsR	alsC	-
AlsR	alsE	-
AlsR	rpiB	-
AlsR	rpiR	-
AppY	appA	+
AppY	appB	+
AppY	appC	+
AppY	hyaA	+
AppY	hyaB	+
AppY	hyaC	+
AppY	hyaD	+
AppY	hyaE	+
AppY	hyaF	+
AraC	araA	+-
AraC	araB	+-
AraC	araC	+-
AraC	araD	+-
AraC	araE	+
AraC	araF	+
AraC	araG	+
AraC	araH	+
AraC	araJ	+
AraC	xylA	-
AraC	xylB	-
AraC	ydeM	-
AraC	ydeN	-
AraC	ygeA	+
ArcA	aceA	-
ArcA	aceB	-
ArcA	aceE	-
ArcA	aceF	-
ArcA	aceK	-
ArcA	ackA	+
ArcA	acnA	-
ArcA	acnB	-
ArcA	aldA	-
ArcA	appA	+
ArcA	appB	+
ArcA	appC	+
ArcA	betA	-
ArcA	betB	-
ArcA	betI	-
ArcA	betT	-
ArcA	cadA	-
ArcA	cadB	-
ArcA	caiA	+
ArcA	caiB	+
ArcA	caiC	+
ArcA	caiD	+
ArcA	caiE	+
ArcA	caiT	+
ArcA	citC	-
ArcA	citD	-
ArcA	citE	-
ArcA	citF	-
ArcA	citG	-
ArcA	citX	-
ArcA	cydA	+
ArcA	cydB	+
ArcA	cydC	+
ArcA	cydD	+
ArcA	cyoA	-
ArcA	cyoB	-
ArcA	cyoC	-
ArcA	cyoD	-
ArcA	cyoE	-
ArcA	dctA	-
ArcA	dcuC	+
ArcA	dpiA	+
ArcA	dpiB	+
ArcA	fadA	-
ArcA	fadB	-
ArcA	fadD	-
ArcA	fadE	-
ArcA	fadH	-
ArcA	fadI	-
ArcA	fadJ	-
ArcA	fadL	-
ArcA	fnr	-
ArcA	focA	+
ArcA	fumA	-
ArcA	fumB	+
ArcA	fumC	-
ArcA	gadA	+
ArcA	gadE	+
ArcA	gadX	+
ArcA	gatA	-
ArcA	gatB	-
ArcA	gatC	-
ArcA	gatD	-
ArcA	gatY	-
ArcA	gatZ	-
ArcA	glcA	-
ArcA	glcB	-
ArcA	glcD	-
ArcA	glcF	-
ArcA	glcG	-
ArcA	glpA	-
ArcA	glpB	-
ArcA	glpC	-
ArcA	glpD	-
ArcA	gltA	-
ArcA	hemA	+
ArcA	hyaA	+
ArcA	hyaB	+
ArcA	hyaC	+
ArcA	hyaD	+
ArcA	hyaE	+
ArcA	hyaF	+
ArcA	hybA	-
ArcA	hybB	-
ArcA	hybC	-
ArcA	hybD	-
ArcA	hybE	-
ArcA	hybF	-
ArcA	hybG	-
ArcA	hybO	-
ArcA	icd	-
ArcA	lldD	-
ArcA	lldP	-
ArcA	lldR	-
ArcA	lpd	-
ArcA	mdh	-
ArcA	moeA	+
ArcA	moeB	+
ArcA	ndh	-
ArcA	nuoA	-
ArcA	nuoB	-
ArcA	nuoC	-
ArcA	nuoE	-
ArcA	nuoF	-
ArcA	nuoG	-
ArcA	nuoH	-
ArcA	nuoI	-
ArcA	nuoJ	-
ArcA	nuoK	-
ArcA	nuoL	-
ArcA	nuoM	-
ArcA	nuoN	-
ArcA	ompW	-
ArcA	oppA	-
ArcA	oppB	-
ArcA	oppC	-
ArcA	oppD	-
ArcA	oppF	-
ArcA	pflB	+
ArcA	prfA	+
ArcA	prmC	+
ArcA	ptsG	-
ArcA	puuA	-
ArcA	puuB	-
ArcA	puuC	-
ArcA	puuD	-
ArcA	puuE	-
ArcA	puuP	-
ArcA	puuR	-
ArcA	rhaT	-
ArcA	rplB	-
ArcA	rplC	-
ArcA	rplD	-
ArcA	rplP	-
ArcA	rplV	-
ArcA	rplW	-
ArcA	rpmC	-
ArcA	rpoS	-
ArcA	rpsC	-
ArcA	rpsJ	-
ArcA	rpsQ	-
ArcA	rpsS	-
ArcA	rutA	+
ArcA	rutB	+
ArcA	rutC	+
ArcA	rutD	+
ArcA	rutE	+
ArcA	rutF	+
ArcA	rutG	+
ArcA	sdhA	+-
ArcA	sdhB	+-
ArcA	sdhC	+-
ArcA	sdhD	+-
ArcA	sodA	-
ArcA	ssb	-
ArcA	sucA	+-
ArcA	sucB	+-
ArcA	sucC	+-
ArcA	sucD	+-
ArcA	tpx	-
ArcA	treB	+
ArcA	treC	+
ArcA	ubiA	-
ArcA	ubiC	-
ArcA	uvrA	-
ArcA	xylR	+
ArcA	ybdN	+
ArcA	ydeA	-
ArgP	argO	+
ArgP	argP	-
ArgP	dapB	+
ArgP	dapD	+
ArgP	dnaA	+
ArgP	dnaN	+
ArgP	gdhA	+
ArgP	lysA	+
ArgP	lysC	+
ArgP	lysP	+
ArgP	nrdA	+
ArgP	nrdB	+
ArgP	recF	+
ArgP	yfaE	+
ArgR	argA	-
ArgR	argB	-
ArgR	argC	-
ArgR	argD	-
ArgR	argE	-
ArgR	argF	-
ArgR	argG	-
ArgR	argH	-
ArgR	argI	-
ArgR	argR	-
ArgR	artI	-
ArgR	artJ	-
ArgR	artM	-
ArgR	artP	-
ArgR	artQ	-
ArgR	astA	+
ArgR	astB	+
ArgR	astC	+
ArgR	astD	+
ArgR	astE	+
ArgR	carA	-
ArgR	carB	-
ArgR	gltB	-
ArgR	gltD	-
ArgR	gltF	-
ArgR	hisJ	-
ArgR	hisM	-
ArgR	hisP	-
ArgR	hisQ	-
ArgR	infB	-
ArgR	metY	-
ArgR	nusA	-
ArgR	pnp	-
ArgR	rbfA	-
ArgR	rpsO	-
ArgR	truB	-
ArsR	arsB	-
ArsR	arsC	-
ArsR	arsR	-
AscG	ascB	-
AscG	ascF	-
AscG	htpG	-
AscG	prpR	-
AscG	ybiT	-
AsnC	asnA	+
AsnC	asnC	-
AsnC	mioC	-
AsnC	mnmG	-
AtoC	atoA	+
AtoC	atoB	+
AtoC	atoD	+
AtoC	atoE	+
BaeR	acrD	+
BaeR	baeR	+
BaeR	baeS	+
BaeR	mdtA	+
BaeR	mdtB	+
BaeR	mdtC	+
BaeR	mdtD	+
BaeR	spy	+
BasR	csgD	+
BasR	csgE	+
BasR	csgF	+
BasR	csgG	+
BasR	cspI	+
BasR	dgkA	+
BasR	fimB	+
BasR	hha	+
BasR	putA	-
BasR	qseB	+
BasR	qseC	+
BasR	tomB	+
BasR	yrbL	-
BetI	betA	-
BetI	betB	-
BetI	betI	-
BetI	betT	-
BirA	bioA	-
BirA	bioB	-
BirA	bioC	-
BirA	bioD	-
BirA	bioF	-
BluR	ariR	-
BluR	ycgZ	-
BluR	ymgA	-
BluR	ymgC	-
BolA	ampC	+-
BolA	dacC	+-
CRP	aaeA	+
CRP	aaeB	+
CRP	aaeR	-
CRP	aaeX	+
CRP	aceA	-
CRP	aceB	-
CRP	aceE	+
CRP	aceF	+
CRP	aceK	-
CRP	acnA	+
CRP	acnB	+
CRP	acs	+
CRP	actP	+
CRP	aer	+
CRP	agaA	+
CRP	agaV	+
CRP	agaW	+
CRP	agp	+
CRP	aldA	+
CRP	aldB	+
CRP	ampD	-
CRP	ampE	-
CRP	ansB	+
CRP	araA	+
CRP	araB	+
CRP	araC	+
CRP	araD	+
CRP	araE	+
CRP	araF	+
CRP	araG	+
CRP	araH	+
CRP	araJ	+-
CRP	argG	+
CRP	aroA	-
CRP	ascB	+
CRP	ascF	+
CRP	aspA	+
CRP	bglB	+
CRP	bglF	+
CRP	bglG	+
CRP	bhsA	-
CRP	caiA	+
CRP	caiB	+
CRP	caiC	+
CRP	caiD	+
CRP	caiE	+
CRP	caiF	+
CRP	caiT	+
CRP	cdd	+-
CRP	chbA	+
CRP	chbB	+
CRP	chbC	+
CRP	chbF	+
CRP	chbG	+
CRP	chbR	+
CRP	cirA	+
CRP	citC	-
CRP	citD	-
CRP	citE	-
CRP	citF	-
CRP	citG	-
CRP	citX	-
CRP	cpdB	+
CRP	crp	+-
CRP	crr	+-
CRP	csgD	+
CRP	csgE	+
CRP	csgF	+
CRP	csgG	+
CRP	csiD	+
CRP	csiE	+
CRP	cspD	+
CRP	cspE	+
CRP	csrC	-
CRP	cstA	+
CRP	cyaA	-
CRP	cyaR	+
CRP	cyoA	+
CRP	cyoB	+
CRP	cyoC	+
CRP	cyoD	+
CRP	cyoE	+
CRP	cysG	-
CRP	cytR	+-
CRP	dadA	+-
CRP	dadX	+-
CRP	dctA	+
CRP	dcuA	+
CRP	dcuB	+
CRP	dcuR	+
CRP	deoA	+-
CRP	deoB	+-
CRP	deoC	+-
CRP	deoD	+-
CRP	dksA	+
CRP	dpiA	-
CRP	dpiB	-
CRP	dsdA	+
CRP	dsdX	+
CRP	dusB	+-
CRP	ebgA	+
CRP	ebgC	+
CRP	entA	+
CRP	entB	+
CRP	entC	+
CRP	entD	+
CRP	entE	+
CRP	envZ	+-
CRP	epd	+
CRP	exuT	+
CRP	fadD	+
CRP	fadH	+
CRP	fadL	+
CRP	fbaA	+
CRP	feaB	+
CRP	feaR	+
CRP	fecA	+
CRP	fecB	+
CRP	fecC	+
CRP	fecD	+
CRP	fecE	+
CRP	fepA	+
CRP	fis	+-
CRP	fiu	+
CRP	fixA	+
CRP	fixB	+
CRP	fixC	+
CRP	fixX	+
CRP	flhC	+
CRP	flhD	+
CRP	focA	+
CRP	focB	+
CRP	fucA	+
CRP	fucI	+
CRP	fucK	+
CRP	fucO	+
CRP	fucP	+
CRP	fucR	+
CRP	fucU	+
CRP	fumA	+
CRP	fumB	+
CRP	fumC	+-
CRP	fur	+
CRP	gabD	+
CRP	gabP	+
CRP	gabT	+
CRP	gadA	-
CRP	gadB	-
CRP	gadC	-
CRP	gadE	-
CRP	gadX	-
CRP	galE	+-
CRP	galK	+-
CRP	galM	+-
CRP	galP	+
CRP	galS	+
CRP	galT	+-
CRP	gapA	+
CRP	gatA	+
CRP	gatB	+
CRP	gatC	+
CRP	gatD	+
CRP	gatY	+
CRP	gatZ	+
CRP	gcd	-
CRP	gcvH	+
CRP	gcvP	+
CRP	gcvT	+
CRP	gdhA	-
CRP	glcC	+
CRP	glgA	+
CRP	glgC	+
CRP	glgP	+
CRP	glgS	+
CRP	glnA	+-
CRP	glnG	+-
CRP	glnL	+-
CRP	glpA	+
CRP	glpB	+
CRP	glpC	+
CRP	glpD	+
CRP	glpE	+
CRP	glpF	+
CRP	glpG	+
CRP	glpK	+
CRP	glpQ	+
CRP	glpR	+
CRP	glpT	+
CRP	glpX	+
CRP	gltA	+
CRP	gltB	-
CRP	gltD	-
CRP	gltF	-
CRP	gntK	+
CRP	gntP	+
CRP	gntT	+
CRP	gntU	+
CRP	gntX	+
CRP	gpsA	+
CRP	grpE	+
CRP	guaA	+
CRP	guaB	+
CRP	gutM	+
CRP	gutQ	+
CRP	gyrA	+
CRP	hflC	-
CRP	hflK	-
CRP	hflX	-
CRP	hfq	-
CRP	hlyE	+
CRP	hofB	+
CRP	hofC	+
CRP	hofM	+
CRP	hofN	+
CRP	hofO	+
CRP	hofP	+
CRP	hpt	+
CRP	hupA	+
CRP	hupB	+
CRP	hyfA	+
CRP	hyfB	+
CRP	hyfC	+
CRP	hyfD	+
CRP	hyfE	+
CRP	hyfF	+
CRP	hyfG	+
CRP	hyfH	+
CRP	hyfI	+
CRP	hyfJ	+
CRP	hyfR	+
CRP	idnD	+
CRP	idnK	+
CRP	idnO	+
CRP	idnR	+
CRP	idnT	+
CRP	ilvB	+
CRP	ilvN	+
CRP	infB	-
CRP	ivbL	+
CRP	kbaZ	+
CRP	lacA	+-
CRP	lacI	+
CRP	lacY	+-
CRP	lacZ	+-
CRP	lamB	+
CRP	lpd	+-
CRP	lsrA	+
CRP	lsrB	+
CRP	lsrC	+
CRP	lsrD	+
CRP	lsrF	+
CRP	lsrG	+
CRP	lsrK	+
CRP	lsrR	+
CRP	malE	+
CRP	malF	+
CRP	malG	+
CRP	malI	+-
CRP	malK	+
CRP	malM	+
CRP	malS	+
CRP	malT	+
CRP	malX	+
CRP	malY	+
CRP	manA	+-
CRP	manX	+
CRP	manY	+
CRP	manZ	+
CRP	marA	+
CRP	marB	+
CRP	marR	+
CRP	mdh	+
CRP	mdtE	-
CRP	mdtF	-
CRP	melA	+
CRP	melB	+
CRP	melR	+
CRP	metK	-
CRP	metY	-
CRP	mglA	+
CRP	mglB	+
CRP	mglC	+
CRP	mhpA	+
CRP	mhpB	+
CRP	mhpC	+
CRP	mhpD	+
CRP	mhpE	+
CRP	mhpF	+
CRP	mhpR	+
CRP	modA	+
CRP	modB	+
CRP	modC	+
CRP	mpl	+
CRP	mtlA	+
CRP	mtlD	+
CRP	mtlR	+
CRP	murP	+
CRP	murQ	+
CRP	nadC	+
CRP	nagA	+-
CRP	nagB	+-
CRP	nagC	+-
CRP	nagE	+-
CRP	nanA	+
CRP	nanC	+
CRP	nanE	+
CRP	nanK	+
CRP	nanM	+
CRP	nanT	+
CRP	narQ	-
CRP	nfuA	+
CRP	nirB	-
CRP	nirC	-
CRP	nirD	-
CRP	nlpE	-
CRP	nmpC	+
CRP	nrdA	+
CRP	nrdB	+
CRP	nupC	+
CRP	nupG	+-
CRP	nusA	-
CRP	ompA	+
CRP	ompF	+
CRP	ompR	+-
CRP	ompW	-
CRP	osmY	-
CRP	oxyR	+
CRP	paaA	+
CRP	paaB	+
CRP	paaC	+
CRP	paaD	+
CRP	paaE	+
CRP	paaF	+
CRP	paaG	+
CRP	paaH	+
CRP	paaI	+
CRP	paaJ	+
CRP	paaK	+
CRP	pck	+-
CRP	pdhR	+
CRP	pflB	+
CRP	pgk	+
CRP	pncB	-
CRP	pnp	-
CRP	ppdD	+
CRP	ppiA	+-
CRP	priB	+
CRP	proP	+-
CRP	prpB	+
CRP	prpC	+
CRP	prpD	+
CRP	prpE	+
CRP	prpR	+
CRP	psiE	-
CRP	ptsG	+
CRP	ptsH	+-
CRP	ptsI	+-
CRP	putP	-
CRP	puuB	-
CRP	puuC	-
CRP	puuD	-
CRP	puuE	-
CRP	puuR	-
CRP	raiA	+
CRP	rbfA	-
CRP	rbsA	+
CRP	rbsB	+
CRP	rbsC	+
CRP	rbsD	+
CRP	rbsK	+
CRP	rbsR	+
CRP	relA	+
CRP	rhaA	+
CRP	rhaB	+
CRP	rhaD	+
CRP	rhaR	+
CRP	rhaS	+
CRP	rhaT	+
CRP	rmf	+
CRP	rof	-
CRP	rplI	+
CRP	rplM	-
CRP	rpoE	+
CRP	rpoH	+-
CRP	rpoS	+
CRP	rpsF	+
CRP	rpsI	-
CRP	rpsO	-
CRP	rpsR	+
CRP	rseA	+
CRP	rseB	+
CRP	rseC	+
CRP	sbmC	+
CRP	sdhA	+
CRP	sdhB	+
CRP	sdhC	+
CRP	sdhD	+
CRP	secB	+
CRP	serA	+
CRP	serC	-
CRP	sfsA	+
CRP	sgbE	+-
CRP	sgbH	+-
CRP	sgbU	+-
CRP	sodA	+
CRP	sodB	-
CRP	sohB	-
CRP	speC	-
CRP	spf	-
CRP	srlA	+
CRP	srlB	+
CRP	srlD	+
CRP	srlE	+
CRP	srlR	+
CRP	sucA	+
CRP	sucB	+
CRP	sucC	+
CRP	sucD	+
CRP	sxy	+
CRP	tam	+
CRP	tdcA	+
CRP	tdcB	+
CRP	tdcC	+
CRP	tdcD	+
CRP	tdcE	+
CRP	tdcF	+
CRP	tdcG	+
CRP	tnaA	+
CRP	tnaB	+
CRP	tnaC	+
CRP	treB	+-
CRP	treC	+-
CRP	trg	+
CRP	truB	-
CRP	trxA	-
CRP	tsx	+-
CRP	ubiG	+
CRP	udp	+-
CRP	ugpA	+
CRP	ugpB	+
CRP	ugpC	+
CRP	ugpE	+
CRP	ugpQ	+
CRP	uhpT	+
CRP	uidA	+
CRP	uidB	+
CRP	uidC	+
CRP	ulaA	+
CRP	ulaB	+
CRP	ulaC	+
CRP	ulaD	+
CRP	ulaE	+
CRP	ulaF	+
CRP	uxaA	+
CRP	uxaB	+
CRP	uxaC	+
CRP	uxuA	+
CRP	uxuB	+
CRP	uxuR	+
CRP	xseA	-
CRP	xylA	+
CRP	xylB	+
CRP	xylF	+
CRP	xylG	+
CRP	xylH	+
CRP	xylR	+
CRP	yaeP	-
CRP	yaeQ	-
CRP	ybfN	+
CRP	ybiT	+
CRP	ycdZ	+-
CRP	ychH	+
CRP	yeiP	+
CRP	yeiW	+
CRP	yfaE	+
CRP	ygeA	+
CRP	yhcH	+
CRP	yhfA	+-
CRP	yiaJ	-
CRP	yiaK	+-
CRP	yiaL	+-
CRP	yiaM	+-
CRP	yiaN	+-
CRP	yiaO	+-
CRP	yjcH	+
CRP	yjiY	+
CRP	ynfK	+
CRP	zraR	+
CRP	zraS	+
CadC	cadA	+
CadC	cadB	+
CadC	cadC	+
CaiF	caiA	+
CaiF	caiB	+
CaiF	caiC	+
CaiF	caiD	+
CaiF	caiE	+
CaiF	caiT	+
CaiF	fixA	+
CaiF	fixB	+
CaiF	fixC	+
CaiF	fixX	+
Cbl	ssuA	+
Cbl	ssuB	+
Cbl	ssuC	+
Cbl	ssuD	+
Cbl	ssuE	+
Cbl	tauA	+
Cbl	tauB	+
Cbl	tauC	+
Cbl	tauD	+
CdaR	cdaR	+
CdaR	garD	+
CdaR	garK	+
CdaR	garL	+
CdaR	garP	+
CdaR	garR	+
CdaR	gudD	+
CdaR	gudP	+
CdaR	gudX	+
CdaR	rnpB	+
CecR	ybhF	-
CecR	ybhG	-
CecR	ybhR	-
CecR	ybhS	-
ChbR	chbA	+-
ChbR	chbB	+-
ChbR	chbC	+-
ChbR	chbF	+-
ChbR	chbG	+-
ChbR	chbR	+-
ComR	bhsA	-
CpxR	acrD	+
CpxR	aroG	+
CpxR	bacA	+
CpxR	baeR	+
CpxR	baeS	+
CpxR	cheA	-
CpxR	cheW	-
CpxR	cpxA	+
CpxR	cpxP	+
CpxR	cpxR	+
CpxR	csgA	-
CpxR	csgB	-
CpxR	csgC	-
CpxR	csgD	-
CpxR	csgE	-
CpxR	csgF	-
CpxR	csgG	-
CpxR	cyaR	-
CpxR	degP	+
CpxR	dsbA	+
CpxR	dsbC	+
CpxR	fabZ	+
CpxR	ftnB	+
CpxR	hha	+
CpxR	lpxA	+
CpxR	lpxD	+
CpxR	marA	+
CpxR	marB	+
CpxR	marR	+
CpxR	mdtA	+
CpxR	mdtB	+
CpxR	mdtC	+
CpxR	mdtD	+
CpxR	motA	-
CpxR	motB	-
CpxR	ompC	+
CpxR	ompF	-
CpxR	ppiA	+
CpxR	ppiD	+
CpxR	psd	-
CpxR	rdoA	+
CpxR	rpoE	-
CpxR	rpoH	+
CpxR	rprA	+
CpxR	rseA	-
CpxR	rseB	-
CpxR	rseC	-
CpxR	sbmA	+
CpxR	skp	+
CpxR	slt	+
CpxR	spy	+
CpxR	tomB	+
CpxR	tsr	-
CpxR	ung	-
CpxR	yaiW	+
CpxR	yccA	+
CpxR	yebE	+
CpxR	yidQ	+
CpxR	yqaE	+
CpxR	yqjA	+
Cra	aceA	+
Cra	aceB	+
Cra	aceE	-
Cra	aceF	-
Cra	aceK	+
Cra	acnA	+
Cra	acnB	-
Cra	adhE	-
Cra	aroP	+
Cra	betA	+
Cra	betB	+
Cra	betI	+
Cra	betT	+
Cra	crp	+
Cra	crr	+-
Cra	csgD	+
Cra	csgE	+
Cra	csgF	+
Cra	csgG	+
Cra	cydA	+
Cra	cydB	+
Cra	cyoA	-
Cra	cyoB	-
Cra	cyoC	-
Cra	cyoD	-
Cra	cyoE	-
Cra	cysG	-
Cra	eda	-
Cra	edd	-
Cra	eno	-
Cra	envC	-
Cra	epd	-
Cra	fbaA	-
Cra	fbaB	-
Cra	fruA	-
Cra	fruB	-
Cra	fruK	-
Cra	gapA	-
Cra	glcC	-
Cra	glk	-
Cra	gpmM	-
Cra	hypF	-
Cra	icd	+
Cra	lpd	-
Cra	manX	-
Cra	manY	-
Cra	manZ	-
Cra	marA	-
Cra	marB	-
Cra	marR	-
Cra	mpl	-
Cra	mtlA	-
Cra	mtlD	-
Cra	mtlR	-
Cra	nirB	-
Cra	nirC	-
Cra	nirD	-
Cra	pck	+
Cra	pdhR	-
Cra	pfkA	-
Cra	pgk	-
Cra	poxB	+
Cra	ppc	-
Cra	prpB	-
Cra	prpC	-
Cra	prpD	-
Cra	prpE	-
Cra	ptsH	+-
Cra	ptsI	+-
Cra	pykF	-
Cra	setA	-
Cra	sgrS	-
Cra	tpiA	-
Cra	yeaD	-
Cra	yibQ	-
Cra	zwf	-
CreB	creD	+
CreB	malE	-
CreB	malF	-
CreB	malG	-
CreB	talA	+
CsgD	csgA	+
CsgD	csgB	+
CsgD	csgC	+
CsgD	csgD	+
CsgD	csgE	+
CsgD	csgF	+
CsgD	csgG	+
CsgD	flgM	-
CsgD	flgN	-
CsgD	fliA	-
CsgD	fliE	-
CsgD	fliF	-
CsgD	fliG	-
CsgD	fliH	-
CsgD	fliI	-
CsgD	fliJ	-
CsgD	fliK	-
CsgD	fliZ	-
CsgD	iraP	+
CsgD	nlpA	+
CsgD	pepD	-
CsgD	wrbA	+
CsgD	yccJ	+
CsgD	yccT	+
CsgD	yhbS	-
CsgD	yhbT	-
CsiR	csiD	-
CsiR	gabD	-
CsiR	gabP	-
CsiR	gabT	-
CspA	gyrA	+
CspA	hns	+
CueR	copA	+
CueR	cueO	+
CueR	moaA	-
CueR	moaB	-
CueR	moaC	-
CueR	moaD	-
CueR	moaE	-
CusR	cusA	+
CusR	cusB	+
CusR	cusC	+
CusR	cusF	+
CusR	cusR	+
CusR	cusS	+
CusR	cyoA	+
CusR	cyoB	+
CusR	cyoC	+
CusR	cyoD	+
CusR	cyoE	+
CusR	yedX	+
CynR	cynR	-
CynR	cynS	+
CynR	cynT	+
CynR	cynX	+
CysB	cbl	+
CysB	cysA	+
CysB	cysB	-
CysB	cysC	+
CysB	cysD	+
CysB	cysH	+
CysB	cysI	+
CysB	cysJ	+
CysB	cysK	+
CysB	cysM	+
CysB	cysN	+
CysB	cysP	+
CysB	cysU	+
CysB	cysW	+
CysB	hslJ	-
CysB	ssuA	-
CysB	ssuB	-
CysB	ssuC	-
CysB	ssuD	-
CysB	ssuE	-
CysB	tauA	+
CysB	tauB	+
CysB	tauC	+
CysB	tauD	+
CysB	ybdN	+
CysB	yciW	+
CysB	yfbR	+
CysB	ygeH	+
CysB	yoaC	+
CytR	cdd	-
CytR	cytR	-
CytR	deoA	-
CytR	deoB	-
CytR	deoC	-
CytR	deoD	-
CytR	nupC	-
CytR	nupG	-
CytR	ppiA	-
CytR	rpoH	-
CytR	tsx	-
CytR	udp	-
CytR	ycdZ	-
Dan	ttdA	+
Dan	ttdB	+
Dan	ttdR	+
Dan	ttdT	+
DcuR	dctA	+
DcuR	dcuB	+
DcuR	dpiA	+
DcuR	dpiB	+
DcuR	frdA	+
DcuR	frdB	+
DcuR	frdC	+
DcuR	frdD	+
DcuR	fumB	+
DeoR	deoA	-
DeoR	deoB	-
DeoR	deoC	-
DeoR	deoD	-
DeoR	nupG	-
DeoR	tsx	-
DhaR	dhaK	+
DhaR	dhaL	+
DhaR	dhaM	+
DhaR	dhaR	-
DicA	dicB	-
DicA	dicC	-
DicA	insD	-
DicA	intQ	-
DicA	ydfD	-
DicA	ydfE	-
DicA	ydfW	-
DicA	ydfX	-
DinJ-YafQ	cspE	-
DinJ-YafQ	dinJ	-
DinJ-YafQ	yafQ	-
DnaA	aldA	-
DnaA	dnaA	+-
DnaA	dnaN	+-
DnaA	guaA	-
DnaA	guaB	-
DnaA	nrdA	+-
DnaA	nrdB	+-
DnaA	polA	+
DnaA	recF	+-
DnaA	rpoH	-
DnaA	yfaE	+-
DpiA	appY	-
DpiA	citC	+
DpiA	citD	+
DpiA	citE	+
DpiA	citF	+
DpiA	citG	+
DpiA	citX	+
DpiA	dpiA	+
DpiA	dpiB	+
DpiA	exuT	+
DpiA	mdh	+
DsdC	dsdA	+
DsdC	dsdC	-
DsdC	dsdX	+
EbgR	ebgA	-
EbgR	ebgC	-
EnvR	acrA	-
EnvR	acrB	-
EnvY	ompC	+
EnvY	ompF	+
EvgA	acrD	+
EvgA	emrK	+
EvgA	emrY	+
EvgA	evgA	+
EvgA	evgS	+
EvgA	frc	+
EvgA	gadE	+
EvgA	mdtE	+
EvgA	mdtF	+
EvgA	oxc	+
EvgA	ydeO	+
EvgA	ydeP	+
EvgA	yegR	+
EvgA	yegZ	+
EvgA	yfdE	+
EvgA	yfdV	+
EvgA	yfdX	+
ExuR	exuR	-
ExuR	exuT	-
ExuR	uxaA	-
ExuR	uxaB	-
ExuR	uxaC	-
ExuR	uxuA	-
ExuR	uxuB	-
ExuR	uxuR	-
FNR	aceE	+-
FNR	aceF	+-
FNR	ackA	+
FNR	acnA	-
FNR	acrE	+
FNR	acrF	+
FNR	adhE	+
FNR	aer	+
FNR	aldA	-
FNR	amtB	+-
FNR	ansB	+
FNR	arcA	+-
FNR	aspA	+
FNR	aspC	+-
FNR	bcsB	+
FNR	bcsZ	+
FNR	cadC	+
FNR	caiA	+
FNR	caiB	+
FNR	caiC	+
FNR	caiD	+
FNR	caiE	+
FNR	caiF	+
FNR	caiT	+
FNR	ccmA	+
FNR	ccmB	+
FNR	ccmC	+
FNR	ccmD	+
FNR	ccmE	+
FNR	ccmF	+
FNR	ccmG	+
FNR	ccmH	+
FNR	cheB	+
FNR	cheR	+
FNR	cheY	+
FNR	cheZ	+
FNR	citC	-
FNR	citD	-
FNR	citE	-
FNR	citF	-
FNR	citG	-
FNR	citX	-
FNR	cydA	+-
FNR	cydB	+-
FNR	cydC	+
FNR	cydD	+
FNR	cyoA	-
FNR	cyoB	-
FNR	cyoC	-
FNR	cyoD	-
FNR	cyoE	-
FNR	cysG	+
FNR	dcuA	+
FNR	dcuB	+
FNR	dcuC	+
FNR	dcuR	+
FNR	dcuS	+
FNR	dmsA	+
FNR	dmsB	+
FNR	dmsC	+
FNR	dmsD	+
FNR	dpiA	-
FNR	dpiB	-
FNR	dppA	-
FNR	dppB	-
FNR	dppC	-
FNR	dppD	-
FNR	dppF	-
FNR	emrK	+
FNR	emrY	+
FNR	entF	+
FNR	fdhF	+
FNR	fdnG	+-
FNR	fdnH	+-
FNR	fdnI	+-
FNR	feoA	+
FNR	feoB	+
FNR	feoC	+
FNR	fepE	+
FNR	fes	+
FNR	fhlA	+
FNR	fixA	+
FNR	fixB	+
FNR	fixC	+
FNR	fixX	+
FNR	fnr	-
FNR	focA	+
FNR	focB	-
FNR	frdA	+
FNR	frdB	+
FNR	frdC	+
FNR	frdD	+
FNR	fumA	-
FNR	fumB	+
FNR	fumC	-
FNR	gadA	-
FNR	gadW	-
FNR	gadX	-
FNR	garK	+
FNR	garL	+
FNR	garP	+
FNR	garR	+
FNR	gcvH	+
FNR	gcvP	+
FNR	gcvT	+
FNR	gdhA	+
FNR	glnD	+-
FNR	glnK	+-
FNR	glpA	+
FNR	glpB	+
FNR	glpC	+
FNR	glpQ	+
FNR	glpT	+
FNR	gltB	-
FNR	gltD	-
FNR	gltF	-
FNR	gnd	-
FNR	hcp	+
FNR	hcr	+
FNR	hemA	-
FNR	hlyE	+
FNR	hmp	-
FNR	hyfA	-
FNR	hyfB	-
FNR	hyfC	-
FNR	hyfD	-
FNR	hyfE	-
FNR	hyfF	-
FNR	hyfG	-
FNR	hyfH	-
FNR	hyfI	-
FNR	hyfJ	-
FNR	hyfR	-
FNR	hypB	+
FNR	hypC	+
FNR	hypD	+
FNR	hypE	+
FNR	katG	+
FNR	lpd	+-
FNR	malP	+
FNR	malQ	+
FNR	moaA	+
FNR	moaB	+
FNR	moaC	+
FNR	moaD	+
FNR	moaE	+
FNR	moeA	-
FNR	moeB	-
FNR	nac	-
FNR	napA	+
FNR	napB	+
FNR	napC	+
FNR	napD	+
FNR	napF	+
FNR	napG	+
FNR	napH	+
FNR	narG	+
FNR	narH	+
FNR	narI	+
FNR	narJ	+
FNR	narK	+
FNR	narL	-
FNR	narX	-
FNR	ndh	-
FNR	nikA	+
FNR	nikB	+
FNR	nikC	+
FNR	nikD	+
FNR	nikE	+
FNR	nikR	+
FNR	nirB	+
FNR	nirC	+
FNR	nirD	+
FNR	norV	-
FNR	norW	-
FNR	nrdD	+
FNR	nrdG	+
FNR	nrfA	+
FNR	nrfB	+
FNR	nrfC	+
FNR	nrfD	+
FNR	nrfE	+
FNR	nrfF	+
FNR	nrfG	+
FNR	nuoA	-
FNR	nuoB	-
FNR	nuoC	-
FNR	nuoE	-
FNR	nuoF	-
FNR	nuoG	-
FNR	nuoH	-
FNR	nuoI	-
FNR	nuoJ	-
FNR	nuoK	-
FNR	nuoL	-
FNR	nuoM	-
FNR	nuoN	-
FNR	ompW	+-
FNR	ompX	-
FNR	pdhR	+-
FNR	pepT	+
FNR	pflB	+
FNR	pheM	-
FNR	phoU	+
FNR	pitA	+
FNR	prfA	-
FNR	prmC	-
FNR	pstA	+
FNR	pstB	+
FNR	pstC	+
FNR	pstS	+
FNR	purM	-
FNR	purN	-
FNR	puuA	-
FNR	puuP	-
FNR	rimM	-
FNR	rnpB	+
FNR	rplB	+
FNR	rplC	+
FNR	rplD	+
FNR	rplM	-
FNR	rplP	+
FNR	rplS	-
FNR	rplT	-
FNR	rplV	+
FNR	rplW	+
FNR	rpmC	+
FNR	rpsC	+
FNR	rpsI	-
FNR	rpsJ	+
FNR	rpsP	-
FNR	rpsQ	+
FNR	rpsS	+
FNR	sdhA	-
FNR	sdhB	-
FNR	sdhC	-
FNR	sdhD	-
FNR	sodA	-
FNR	soxR	-
FNR	soxS	-
FNR	ssuA	+
FNR	ssuB	+
FNR	ssuC	+
FNR	ssuD	+
FNR	ssuE	+
FNR	sucA	-
FNR	sucB	-
FNR	sucC	-
FNR	sucD	-
FNR	tap	+
FNR	tar	+
FNR	tdcA	+
FNR	tdcB	+
FNR	tdcC	+
FNR	tdcD	+
FNR	tdcE	+
FNR	tdcF	+
FNR	tdcG	+
FNR	tpx	-
FNR	trmD	-
FNR	ubiA	-
FNR	ubiC	-
FNR	upp	+
FNR	uraA	+
FNR	uxaA	+
FNR	uxaC	+
FNR	xdhA	+
FNR	xdhB	+
FNR	xdhC	+
FNR	ybdN	+
FNR	ybdZ	+
FNR	ychO	-
FNR	ydeJ	+
FNR	ydhT	+
FNR	ydhU	+
FNR	ydhV	+
FNR	ydhW	+
FNR	ydhX	+
FNR	ydhY	+
FNR	yecR	+
FNR	yeiL	-
FNR	ygbA	-
FNR	yhjA	+
FNR	ynfE	+
FNR	ynfF	+
FNR	ynfG	+
FNR	ynfH	+
FNR	yqjI	+
FNR	ysgA	-
FNR	ytfE	-
FNR	zwf	-
FabR	fabA	-
FabR	fabB	-
FadR	accA	+
FadR	accB	+
FadR	accC	+
FadR	accD	+
FadR	fabA	+
FadR	fabB	+
FadR	fabD	+
FadR	fabG	+
FadR	fabH	+
FadR	fabI	+
FadR	fadA	-
FadR	fadB	-
FadR	fadD	-
FadR	fadE	-
FadR	fadH	-
FadR	fadI	-
FadR	fadJ	-
FadR	fadL	-
FadR	fadR	+
FadR	iclR	+
FadR	uspA	-
FeaR	feaB	+
FeaR	tynA	+
FhlA	fdhF	+
FhlA	fhlA	+
FhlA	focB	+
FhlA	hycA	+
FhlA	hycB	+
FhlA	hycC	+
FhlA	hycD	+
FhlA	hycE	+
FhlA	hycF	+
FhlA	hycG	+
FhlA	hycH	+
FhlA	hycI	+
FhlA	hydN	+
FhlA	hyfA	+
FhlA	hyfB	+
FhlA	hyfC	+
FhlA	hyfD	+
FhlA	hyfE	+
FhlA	hyfF	+
FhlA	hyfG	+
FhlA	hyfH	+
FhlA	hyfI	+
FhlA	hyfJ	+
FhlA	hyfR	+
FhlA	hypA	+
FhlA	hypB	+
FhlA	hypC	+
FhlA	hypD	+
FhlA	hypE	+
FhlA	hypF	+
Fis	acnB	-
Fis	acs	-
Fis	actP	-
Fis	adhE	+
Fis	aldB	-
Fis	ansB	-
Fis	apaG	+
Fis	apaH	+
Fis	argW	+
Fis	argX	+
Fis	bglB	-
Fis	bglF	-
Fis	bglG	-
Fis	carA	+
Fis	carB	+
Fis	cbpA	-
Fis	cbpM	-
Fis	crp	-
Fis	cspA	+
Fis	cspI	-
Fis	cyoA	+
Fis	cyoB	+
Fis	cyoC	+
Fis	cyoD	+
Fis	cyoE	+
Fis	cysG	-
Fis	deoA	+
Fis	deoB	+
Fis	deoC	+
Fis	deoD	+
Fis	dmsA	-
Fis	dmsB	-
Fis	dmsC	-
Fis	dps	-
Fis	dusB	-
Fis	fadA	+
Fis	fadB	+
Fis	fis	-
Fis	flxA	+
Fis	fumB	-
Fis	gadA	-
Fis	gadB	-
Fis	gadC	-
Fis	gadX	-
Fis	glcC	-
Fis	glnA	+
Fis	glnG	+
Fis	glnL	+
Fis	glnQ	-
Fis	glpA	+
Fis	glpB	+
Fis	glpC	+
Fis	glpQ	+
Fis	glpT	+
Fis	gltX	-
Fis	glyT	+
Fis	glyU	+
Fis	guaA	-
Fis	guaB	-
Fis	gyrA	-
Fis	gyrB	-
Fis	hisR	+
Fis	hlyE	-
Fis	hns	+
Fis	hupA	+
Fis	hupB	-
Fis	hyaA	-
Fis	hyaB	-
Fis	hyaC	-
Fis	hyaD	-
Fis	hyaE	-
Fis	hyaF	-
Fis	infB	+
Fis	katE	-
Fis	leuP	+
Fis	leuX	+
Fis	lpd	+
Fis	malE	+
Fis	malF	+
Fis	malG	+
Fis	marA	+
Fis	marB	+
Fis	marR	+
Fis	mazG	+
Fis	metY	+
Fis	mglA	-
Fis	mglC	-
Fis	msrA	-
Fis	mtlA	-
Fis	mtlD	-
Fis	mtlR	-
Fis	nanA	-
Fis	nanE	-
Fis	nanK	-
Fis	nanT	-
Fis	narG	-
Fis	narH	-
Fis	narI	-
Fis	narJ	-
Fis	narK	-
Fis	ndh	+-
Fis	nirB	-
Fis	nirC	-
Fis	nirD	-
Fis	nrdA	+
Fis	nrdB	+
Fis	nrfA	-
Fis	nrfB	-
Fis	nrfC	-
Fis	nrfD	-
Fis	nrfE	-
Fis	nrfF	-
Fis	nrfG	-
Fis	nuoA	+
Fis	nuoB	+
Fis	nuoC	+
Fis	nuoE	+
Fis	nuoF	+
Fis	nuoG	+
Fis	nuoH	+
Fis	nuoI	+
Fis	nuoJ	+
Fis	nuoK	+
Fis	nuoL	+
Fis	nuoM	+
Fis	nuoN	+
Fis	nusA	+
Fis	ogt	-
Fis	osmE	-
Fis	osmY	-
Fis	pdxA	+
Fis	pflB	-
Fis	pnp	+
Fis	proK	+
Fis	proL	+
Fis	proM	+
Fis	proP	+
Fis	ptsG	+-
Fis	pyrD	-
Fis	queA	+
Fis	rbfA	+
Fis	rnpB	+-
Fis	rplM	-
Fis	rpsI	-
Fis	rpsO	+
Fis	rrfA	+
Fis	rrlA	+
Fis	rrsC	+
Fis	rrsG	+
Fis	rrsH	+
Fis	sra	+
Fis	ssrS	+-
Fis	thrT	+
Fis	thrU	+
Fis	thrV	+
Fis	thrW	+
Fis	topA	+-
Fis	trg	+
Fis	trmA	+
Fis	truB	+
Fis	tyrU	+
Fis	xylF	-
Fis	xylG	-
Fis	xylH	-
Fis	xylR	-
Fis	yeaR	-
Fis	yfaE	+
Fis	yhcH	-
Fis	yjcH	-
Fis	yoaG	-
FlhDC	ccmA	+
FlhDC	ccmB	+
FlhDC	ccmC	+
FlhDC	ccmD	+
FlhDC	ccmE	+
FlhDC	ccmF	+
FlhDC	ccmG	+
FlhDC	ccmH	+
FlhDC	flgA	+
FlhDC	flgB	+
FlhDC	flgC	+
FlhDC	flgD	+
FlhDC	flgE	+
FlhDC	flgF	+
FlhDC	flgG	+
FlhDC	flgH	+
FlhDC	flgI	+
FlhDC	flgJ	+
FlhDC	flgK	+
FlhDC	flgL	+
FlhDC	flgM	+
FlhDC	flgN	+
FlhDC	flhA	+
FlhDC	flhB	+
FlhDC	flhE	+
FlhDC	fliA	+
FlhDC	fliD	+
FlhDC	fliE	+
FlhDC	fliF	+
FlhDC	fliG	+
FlhDC	fliH	+
FlhDC	fliI	+
FlhDC	fliJ	+
FlhDC	fliK	+
FlhDC	fliL	+
FlhDC	fliM	+
FlhDC	fliN	+
FlhDC	fliO	+
FlhDC	fliP	+
FlhDC	fliQ	+
FlhDC	fliR	+
FlhDC	fliS	+
FlhDC	fliT	+
FlhDC	fliZ	+
FlhDC	glpA	+
FlhDC	glpB	+
FlhDC	glpC	+
FlhDC	gltI	+
FlhDC	gltJ	+
FlhDC	gltK	+
FlhDC	gltL	+
FlhDC	hydN	+
FlhDC	hypF	+
FlhDC	mdh	-
FlhDC	mglA	-
FlhDC	mglB	-
FlhDC	mglC	-
FlhDC	napA	+
FlhDC	napB	+
FlhDC	napC	+
FlhDC	napD	+
FlhDC	napF	+
FlhDC	napG	+
FlhDC	napH	+
FlhDC	nrfA	+
FlhDC	nrfB	+
FlhDC	nrfC	+
FlhDC	nrfD	+
FlhDC	nrfE	+
FlhDC	nrfF	+
FlhDC	nrfG	+
FlhDC	ppdA	+
FlhDC	ppdB	+
FlhDC	ppdC	+
FlhDC	recC	+
FlhDC	ycgR	+
FlhDC	yecR	+
FlhDC	ygbK	+
FlhDC	ygdB	+
FliZ	csgA	-
FliZ	csgB	-
FliZ	csgC	-
FliZ	csgD	-
FliZ	csgE	-
FliZ	csgF	-
FliZ	csgG	-
FliZ	flhC	-
FliZ	flhD	-
FliZ	gadB	-
FliZ	gadC	-
FliZ	gadE	-
FliZ	hdeA	-
FliZ	hdeB	-
FliZ	mdtE	-
FliZ	mdtF	-
FliZ	mlrA	-
FliZ	osmY	-
FliZ	yhiD	-
FucR	fucA	+
FucR	fucI	+
FucR	fucK	+
FucR	fucO	+
FucR	fucP	+
FucR	fucR	+
FucR	fucU	+
Fur	amtB	+-
Fur	aspC	-
Fur	cirA	-
Fur	crl	-
Fur	cyoA	-
Fur	cyoB	-
Fur	cyoC	-
Fur	cyoD	-
Fur	cyoE	-
Fur	entA	-
Fur	entB	-
Fur	entC	-
Fur	entD	-
Fur	entE	-
Fur	entF	-
Fur	entS	+-
Fur	exbB	-
Fur	exbD	-
Fur	fecA	-
Fur	fecB	-
Fur	fecC	-
Fur	fecD	-
Fur	fecE	-
Fur	fecI	-
Fur	fecR	-
Fur	feoA	-
Fur	feoB	-
Fur	feoC	-
Fur	fepA	-
Fur	fepB	-
Fur	fepC	-
Fur	fepD	-
Fur	fepE	-
Fur	fepG	-
Fur	fes	-
Fur	fhuA	-
Fur	fhuB	-
Fur	fhuC	-
Fur	fhuD	-
Fur	fhuE	-
Fur	fhuF	-
Fur	fiu	-
Fur	flhC	-
Fur	flhD	-
Fur	fnr	-
Fur	ftnA	+
Fur	fumB	+
Fur	fumC	-
Fur	fur	-
Fur	garK	-
Fur	garL	-
Fur	garP	-
Fur	garR	-
Fur	gdhA	+-
Fur	glnD	-
Fur	glnK	+-
Fur	gltB	-
Fur	gltD	-
Fur	gltF	-
Fur	gnd	-
Fur	gpmA	-
Fur	gspC	-
Fur	gspD	-
Fur	gspE	-
Fur	gspF	-
Fur	gspG	-
Fur	gspH	-
Fur	gspI	-
Fur	gspJ	-
Fur	gspK	-
Fur	gspL	-
Fur	gspM	-
Fur	gspO	-
Fur	hmp	-
Fur	katE	+
Fur	katG	+
Fur	lpd	+-
Fur	metH	-
Fur	metJ	-
Fur	mntH	-
Fur	nac	-
Fur	ndh	-
Fur	nrdE	-
Fur	nrdF	-
Fur	nrdH	-
Fur	nrdI	-
Fur	ompF	+
Fur	oppA	-
Fur	oppB	-
Fur	oppC	-
Fur	oppD	-
Fur	oppF	-
Fur	purR	-
Fur	pyrC	-
Fur	rcnA	-
Fur	rnpB	-
Fur	rpoS	-
Fur	ryhB	-
Fur	sdhA	+
Fur	sdhB	+
Fur	sdhC	+
Fur	sdhD	+
Fur	sodA	-
Fur	soxR	-
Fur	soxS	-
Fur	sucA	+
Fur	sucB	+
Fur	sucC	+
Fur	sucD	+
Fur	sufA	-
Fur	sufB	-
Fur	sufC	-
Fur	sufD	-
Fur	sufE	-
Fur	sufS	-
Fur	tonB	+-
Fur	ybdZ	-
Fur	ydfN	-
Fur	ygaC	-
Fur	yhhY	-
Fur	yjjZ	-
Fur	yqjH	-
Fur	zwf	-
GadE	cyoA	+
GadE	cyoB	+
GadE	cyoC	+
GadE	cyoD	+
GadE	cyoE	+
GadE	fabZ	+
GadE	fliC	+
GadE	gadB	+
GadE	gadC	+
GadE	gadE	+
GadE	gadW	+
GadE	gadX	+
GadE	gltB	+
GadE	gltD	+
GadE	gltF	+
GadE	gnd	+
GadE	hdeA	+
GadE	hdeB	+
GadE	hdeD	+
GadE	lpxA	+
GadE	lpxD	+
GadE	lrp	+
GadE	mdtE	+
GadE	mdtF	+
GadE	purA	+
GadE	rcsA	+
GadE	skp	+
GadE	yhiD	+
GadE-RcsB	adiC	+
GadE-RcsB	aslB	+
GadE-RcsB	cadA	+
GadE-RcsB	cadB	+
GadE-RcsB	dctR	+
GadE-RcsB	gadA	+
GadE-RcsB	gadX	+
GadE-RcsB	slp	+
GadE-RcsB	yhiM	+
GadW	dctR	-
GadW	gadA	+-
GadW	gadB	+-
GadW	gadC	+-
GadW	gadE	+
GadW	gadW	-
GadW	gadX	+-
GadW	gadY	-
GadW	hdeA	+-
GadW	hdeB	+-
GadW	mdtE	+
GadW	mdtF	+
[truncated: 1,955 more rows]
